# Supplementary material for: The Interaction between Seasonality and Pulsed Interventions against Malaria in Their Effects on the Reproduction Number
Source: PLoS Comput Biol. 2015 Jan 15;11(1):e1004057. doi: 10.1371/journal.pcbi.1004057 (PMC4295870; doi:10.1371/journal.pcbi.1004057)
Supplement: S1 Dataset — (ZIP) [file pcbi.1004057.s001.zip]

Archive with 7 entries (7 files):
- functions.R
- matrix_R0_functions.R
- misc_combinations.R
- parameters.R
- time_varying_R0.R
- human_inf.txt
- notes.txt
