# Supplementary material for: The Interaction between Seasonality and Pulsed Interventions against Malaria in Their Effects on the Reproduction Number
Source: PLoS Comput Biol. 2015 Jan 15;11(1):e1004057. doi: 10.1371/journal.pcbi.1004057 (PMC4295870; doi:10.1371/journal.pcbi.1004057)
Supplement: S1 Dataset — (ZIP) [file pcbi.1004057.s001.zip › functions.R]

max_eigenvalue <- function(A, tol=1E-6, max_iter=1000, min_iter=15){
	# find largest eigenvalue of A using von Mises iteration 
	if(any(is.na(A))){
		warning("missing values in matrix")
		return(NA)
	} 
	v <- as.matrix(rep(1.0, length=nrow(A)))
	r_prev <- -1E20
	for(i in 1:max_iter){
		v <- A %*% v
		r <- sqrt(sum(v^2))
		if(abs((r-r_prev)/r)<tol & i>min_iter){
			return(r)
		}
		v <- v/r
		r_prev <- r
	}
	warning("convergence not achieved")
	return(NA)
}

extrapolate <- function(f, n1=1, n2=2, ...){
	# if function f uses a step size of 1/N, linearly extrapolate to zero step size using N = n1*365, n2*365
	y1 <- f(n1*365, ...)
	y2 <- f(n2*365, ...)
	return((y2/n1-y1/n2)/(1/n1-1/n2))
}

find_index <- function(t, N0){
	return((as.integer(round(t*N0/365-0.5)) %% N0)+1)
}

seasonal_curve <- function(p, N0){
	# find power parameter (k) that gives desired width of high season (d)
	f <- function(k, d){
		g <- beta(0.5, k+0.5)/pi
		return(1/g*((1+cos(pi*d/365))/2)^k-1)
	}
	k0 <- 1
	k1 <- 1
	while(f(k1, p$d)>0){
		k0 <- k1
		k1 <- k1*2
	}
	while(f(k0, p$d)<0){
		k1 <- k0
		k0 <- k0/2
	}
	k <- uniroot(f, d=p$d, interval=c(k0, k1))$root
	
	# then find seasonal curve
	g <- beta(0.5, k+0.5)/pi
	offset <- ifelse(p$larval, p$offset, 0)
	curve <- (p$c + (1-p$c)/g*((cos(2*pi*(((1:N0)-0.5)/N0-p$t0/365+offset/365))+1)*0.5)^k)
	return(list(curve=curve, k=k))
}

mosq_parms <- function(p, decay_irs){ 	
	# mosquito quantities modified by ITNs, IRS	
	tau2 <- 1/p$f0-p$tau1
	p1 <- exp(-p$mu0*p$tau1)
	p2 <- exp(-p$mu0*tau2)
	eov <- p$beta0*(exp(p$mu0/p$f0)-1.0)/p$mu0
	
	di <- p$endophily*decay_irs*p$irs_kill
	ri <- decay_irs*p$irs_repel
	si <- 1-di
	sn <- 1-p$itn_repel-p$itn_kill
	nh <- 4
	# outcomes of a feeding attempt
	w <- vector(length=nh)	# probability of successful feed
	x <- vector(length=nh)	# probability of feeding and then dying due to IRS
	y <- vector(length=nh)	# probability of any feeding
	z <- vector(length=nh)	# probability of being repelled
	z[1] <- 0
	z[2] <- p$Q_bed*p$itn_repel
	z[3] <- p$Q_in*ri
	z[4] <- p$Q_bed*(1-ri)*p$itn_repel+p$Q_in*ri
	w[1] <- 1
	w[2] <- 1-p$Q_bed+p$Q_bed*sn
	w[3] <- 1-p$Q_in+p$Q_in*(1-ri)*si
	w[4] <- 1-p$Q_in+ p$Q_bed*(1-ri)*sn*si + (p$Q_in-p$Q_bed)*(1-ri)*si
	x[1] <- 0
	x[2] <- 0
	x[3] <- p$Q_in*(1-ri)*di
	x[4] <- (1-ri)*(1-si)*(p$Q_in - p$Q_bed*(1-sn))
	y <- x + w
	
	z_tot <- sum(p$cov*z)
	w_tot <- sum(p$cov*w)
	y_tot <- sum(p$cov*y)
	z_mean <- p$Q0*z_tot
	w_mean <- 1-p$Q0+p$Q0*w_tot
	
	Q <- 1-(1-p$Q0)/w_mean
	f <- 1/(p$tau1/(1-z_mean)+tau2)
	mu <- -f*log(p1*w_mean*p2/(1-z_mean*p1))
	beta <- eov*mu*1.0/(exp(mu/f)-1.0)
	alpham <- vector(length=nh)
	alphah <- vector(length=nh)
	aw <- f*Q/w_tot
	alpham <- aw*w
	alphah <- aw*y
	return(list(alpham=alpham, alphah=alphah, Q=Q, f=f, mu=mu, beta=beta))
}

mosq_parms_time <- function(p, N0){
	# mosquito quantities modified by ITNs, IRS over one year
	nh <- 4
	if(sum(p$cov[2:4])==0){ # no ITNs or IRS
		alpha0 <- p$Q0*p$f0
		alpham <- matrix(alpha0, nrow=nh, ncol=N0)
		alphah <- matrix(alpha0, nrow=nh, ncol=N0)
		Q <- rep(p$Q0, length=N0)
		f <- rep(p$f0, length=N0)
		mu <- rep(p$mu0, length=N0)
		beta <- rep(p$beta0, length=N0)
	}else{
		alpham <- matrix(nrow=nh, ncol=N0)	# biting rate on humans excluding attempts where mosquito dies immediately afterwards due to IRS
		alphah <- matrix(nrow=nh, ncol=N0)	# biting rate on humans including attempts where mosquito dies immediately afterwards due to IRS
		Q <- vector(length=N0)				# proportion of bites on humans
		f <- vector(length=N0)				# feeding rate
		mu <- vector(length=N0)				# death rate
		beta <- vector(length=N0)			# egg-laying rate in larval model
	
		irs_decay_rate <- log(2.0)/(p$irs_half_life)		
		for(i in 1:N0){
			t <- (i-0.5)*365.0/N0
			ti <- (t-p$irs_time) %% 365
			decay_irs <- exp(-irs_decay_rate*ti)
			
			mp <- mosq_parms(p, decay_irs)
			Q[i] <- mp$Q
			f[i] <- mp$f
			mu[i] <- mp$mu
			beta[i] <- mp$beta
			alpham[, i] <- mp$alpham
			alphah[, i] <- mp$alphah
		}
	}
	return(list(alpham=alpham, alphah=alphah, Q=Q, f=f, mu=mu, beta=beta))
}

K_from_M <- function(p){
	# carrying capacity which gives input adult mosquito numbers, in equilibrium and if there is no seasonality
	b_lambda <- (p$gamma*p$mul/p$mue-p$de/p$dl+(p$gamma-1)*p$mul*p$de)
	lambda <- -0.5*b_lambda + sqrt(0.25*b_lambda^2 + p$gamma*p$beta0*p$mul*p$de/(2*p$mue*p$mu0*p$dl*(1+p$dp*p$mup)))
	K0 <- 2*p$dl*p$mu0*p$m0*(1+p$dp*p$mup)*p$gamma*(lambda+1)/(lambda/(p$mul*p$de)-1/(p$mul*p$dl)-1)
	return(K0)
}

find_M <- function(p, pt0, pt1){
	# find adult mosquito density over one year
	# if argument pt1 is NULL, then without any ITNs or IRS
	if(p$larval){
		derivs <- function(time, y, parms, pt0, pt1, K0){
			N0 <- length(pt0$curve)
			index <- find_index(time, N0)
			mu <- ifelse(is.null(pt1), parms$mu0, pt1$mu[index])
			beta <- ifelse(is.null(pt1), parms$beta0, pt1$beta[index])
			K <- K0*pt0$curve[index]
			max_mu <- 50
			dydt <- vector(length=4)
			yk <- (y[1]+y[2])/K
			dydt[1] <- beta*y[4] - min(max_mu, parms$mue*(1+yk))*y[1]-y[1]/parms$de
			dydt[2] <- y[1]/parms$de - min(max_mu, parms$mul*(1+parms$gamma*yk))*y[2] - y[2]/parms$dl
			dydt[3] <- y[2]/parms$dl - parms$mup*y[3] - y[3]/parms$dp
			dydt[4] <- 0.5*y[3]/parms$dp - mu*y[4]
			return(list(dydt))
		}
		# solve the larval model ODEs with a 2 year run-in, then store adult mosquito density M over 1 year
		K0 <- K_from_M(p)
		N0 <- length(pt0$curve)
		dt2 <- 0.5*365/N0
		times <- c(0.0, seq(from=2*365+dt2, to=3*365-dt2, length=N0))
		y_larval <- ode(y=c(1, 1, 1, 1), func=derivs, times=times, parms=p, pt0=pt0, pt1=pt1, K0=K0, method="ode45")
		M <- y_larval[2:(N0+1), 5]
	}else{
		M <- pt0$curve*p$m0*(if(is.null(pt1)) 1.0 else p$mu0/pt1$mu)
	}
	return(M)
}
