# Supplementary material for: The Interaction between Seasonality and Pulsed Interventions against Malaria in Their Effects on the Reproduction Number
Source: PLoS Comput Biol. 2015 Jan 15;11(1):e1004057. doi: 10.1371/journal.pcbi.1004057 (PMC4295870; doi:10.1371/journal.pcbi.1004057)
Supplement: S1 Dataset — (ZIP) [file pcbi.1004057.s001.zip › matrix_R0_functions.R]

########################################################################################
########################################################################################
# fill in next generation matrix by time of year and find R0 as largest eigenvalue

# R0 with seasonality but no interventions
matrix_R0 <- function(N, p, pt0, ct){
	N0 <- length(pt0$M0)
	dt <- 365/N
	index <- find_index(((1:N)-0.5)*dt, N0)
	alpha0 <- p$Q0*p$f0
	infmhi <- alpha0*pt0$M0[index]*dt
	infhmi <- alpha0*p$b*(1-exp(-p$mu0*dt))/p$mu0
						  
	# onward infections at time i caused by infections at time j
	funmh<-function(i, j){ # human to mosquito infection
		ui <- (i-j-1) %% N
		di <- pmax(1, pmin(365, ceiling((ui+0.5)*dt)))
		return(infmhi[i]*(ct[di] + ct[di+365])) 	# add up infectiousness at time i in first year after j and second year after j
	}
	funhm<-function(i, j){ # mosquito to human infection
		ui <- (i-j-1) %% N
		u0 <- ui*dt
		return(ifelse(u0>p$tau-1E-8, infhmi*exp(-p$mu0*u0), 0))
	}
	KMH <- outer(1:N, 1:N, funmh)
	KHM <- outer(1:N, 1:N, funhm)
	KMM <- KMH %*% KHM  		# next generation matrix for mosquito to mosquito transmission
	return(max_eigenvalue(KMM))
	# return(max(Re(eigen(KMM)$values)))
} 

# RC with just MDA
matrix_RM <- function(N, p, pt0, ct){
	N0 <- length(pt0$M0)
	dt <- 365/N
	ti <- ((1:N)-0.5)*dt
	index <- find_index(ti, N0)
	
	# probablity of infection for those receiving MDA
	# probability of infection at time deh in future (deh is lag from infection to blood stage)
	# because the prophylactic effect of MDA deh in future at preventing emergence to blood stage can be modelled as preventing initial infection now
	p_mda <- if(p$mda_proph) 1-exp(-((ti + p$deh - p$mda_time) %% 365)/p$dm) else rep(1.0, length=N)
	
	alpha0 <- p$Q0*p$f0
	infmhi <- alpha0*pt0$M0[index]*dt
	infhmi <- alpha0*p$b*(1-exp(-p$mu0*dt))/p$mu0
	
	# onward infections at time i caused by infections at time j
	funmh<-function(i, j){ # human to mosquito infection
		ui <- (i-j-1) %% N
		u0 <- ui*dt
		di <- pmax(1, pmin(365, ceiling((ui+0.5)*dt)))
		m1 <- ((p$mda_time/dt - j-p$deh/dt) %% N)*dt + p$deh	# time until next MDA round which takes place after the emergence to blood stage 
		c_no_mda <- ct[di] + ct[di+365] 					
		c_mda <- ifelse(u0<m1, ct[di], 0) + ifelse(u0<m1-365 & m1>365 & m1<365+p$deh, ct[di+365], 0)						
		return(infmhi[i]*((1-p$cov_mda)*c_no_mda + p$cov_mda*p_mda[j]*(if(p$mda_clear) c_mda else c_no_mda))) 
	}
	funhm<-function(i, j){ # mosquito to human infection
		ui <- (i-j-1) %% N
		u0 <- ui*dt
		return(ifelse(u0>p$tau-1E-8, infhmi*exp(-p$mu0*u0), 0))
	}
	KMH <- outer(1:N ,1:N, funmh)
	KHM <- outer(1:N ,1:N, funhm)
	KMM <- KMH	%*% KHM
	return(max_eigenvalue(KMM))
}

# RC with seasonality and interventions
# MDA and IRS are assumed to be annual, whereas vaccines can have a period of one or more years (a whole number) 
# apart from ITNs and IRS, receipt of each intervention is assumed to be independent of the others
# and for all time-varying interventions, it is assumed to be the same people at each round
matrix_RC <- function(N1, p, pt0, pt1, ct){
	N0 <- length(pt1$M)
	ny <- ifelse(p$cov_pev==0 & p$cov_tbv==0, 1, p$ny)  # number of years in periodic cycle
	N <- ny*N1
	dt <- 365/N1
	ti <- rep(((1:N1)-0.5)*dt, ny)
	index <- find_index(ti, N0)
	
	p_mda <- if(p$mda_proph) 1-exp(-((ti + p$deh - p$mda_time) %% 365)/p$dm) else rep(1.0, length=N)
	
	# average infection probabilities with vaccine
	tv <- ((1:N)-0.5)*dt
	nd <- ny*365
	p_pev <- (1-p$cov_pev) + p$cov_pev*(1-p$epev*exp(-log(2)*((tv - p$pev_time) %% nd)/p$dpev)) 
	p_tbv <- (1-p$cov_tbv) + p$cov_tbv*(1-p$etbv*exp(-log(2)*((tv - p$tbv_time) %% nd)/p$dtbv)) 

	pm0 <- exp(-pt1$mu[index]*dt)
	pm1 <- (1-pm0)/pt1$mu[index]
	ITN_IRS <- sum(p$cov[2:4])>0
	
	# PM[i, j] - probability of mosquito surviving from time j to time i-1, with time-varying death rate	
	if(ITN_IRS){
		PM <- matrix(nrow=N, ncol=N)
		PM[1,1]<-0
		PM[1,N]<-1
		for(j in (N-1):2){
			PM[1,j] <- PM[1,j+1]*pm0[j]
		}
		for(i in 2:N){
			for(j in 1:N){
				j1 <- ifelse(j==1, N, j-1)
				i1 <- ifelse(i==2, N, i-2)
				PM[i,j] <- PM[i-1,j1]*pm0[i1]/pm0[j1]
			}
		}
	}
	else{
		f <- function(i, j, pm){
			ui <- (i-j-1) %% N
			return(pm^ui)
		}
		PM <-outer(1:N, 1:N, f, pm=pm0[1]) 
	}
	
	nh <- ifelse(ITN_IRS, length(p$cov), 1)
	infmhi <- matrix(nrow=nh, ncol=N)
	infhmi <- matrix(nrow=nh, ncol=N)
	for(h in 1:nh){
		if(p$cov[h]>0){
			infmhi[h,] <- pt1$alpham[h,index]*pt1$M[index]*dt*p_tbv
			infhmi[h,] <- p$cov[h]*pt1$alphah[h,index]*p$b*pm1*p_pev
		}
	}
	# onward infections at time i caused by infections at time j
	funmh<-function(i, j){ # human to mosquito infection
		ui <- (i-j-1) %% N
		u0 <- ui*dt
		di <- pmax(1, pmin(nd, ceiling((ui+0.5)*dt)))
		m1 <- ((p$mda_time/dt - j-p$deh/dt) %% N1)*dt + p$deh				# time until next MDA round, out of those which take place after the emergence to blood stage 
		c_no_mda <- ifelse(di<=730, ct[di], 0) + (if(ny==1) ct[di+365] else 0)	# if there is a one year period, add up infectiousness at time i in first year after j and second year after j	
		c_mda <- ifelse(di<=365 & u0<m1, ct[di], 0)					# for those who receive MDA, infection is cleared before time i in year 2, and maybe before time i in year 1
		return(infmhi[h,i]*((1-p$cov_mda)*c_no_mda + p$cov_mda*p_mda[j]*(if(p$mda_clear) c_mda else c_no_mda))) 
	}
	funhm<-function(i, j){ # mosquito to human infection 
		ui <- (i-j-1) %% N
		u0 <- ui*dt
		return(ifelse(u0>p$tau-1E-8, infhmi[h,i]*PM, 0))
	}
	KMM <- matrix(0, nrow=N, ncol=N)
	for(h in 1:nh){
		if(p$cov[h]>0){
			KMH <- outer(1:N ,1:N, funmh)
			KHM <- outer(1:N ,1:N, funhm)
			KMM <- KMM + (KMH %*% KHM)
		}
	}
	return(max_eigenvalue(KMM))
}

effect_size <- function(p, pt0, pt1, ct, n=1){
	f <- function(N, p, pt0, pt1){
		MDA_only <- sum(p$cov[2:4])==0 & p$cov_pev==0 & p$cov_tbv==0
		return(matrix_R0(N, p, pt0, ct)/ifelse(MDA_only, matrix_RM(N, p, pt0, ct), matrix_RC(N, p, pt0, pt1, ct)))
	}
	return(extrapolate(f, n1=n, n2=2*n, p=p, pt0=pt0, pt1=pt1, ct=ct))
}

########################################################################################
########################################################################################
