# Supplementary material for: The Interaction between Seasonality and Pulsed Interventions against Malaria in Their Effects on the Reproduction Number
Source: PLoS Comput Biol. 2015 Jan 15;11(1):e1004057. doi: 10.1371/journal.pcbi.1004057 (PMC4295870; doi:10.1371/journal.pcbi.1004057)
Supplement: S1 Dataset — (ZIP) [file pcbi.1004057.s001.zip › misc_combinations.R]

########################################################################################
########################################################################################

setwd("D:/U_drive/malaria/R0/matrix_R0/R code")

library(deSolve)
source("parameters.R")
source("functions.R")
source("matrix_R0_functions.R")

N0 <- 12*365 

# human infectiousness to mosquitoes as a function of time since infection
# from Johnston et al. (2013) Malaria's Missing Number PLoS Comp Biol
ct <- as.vector(read.table("human_inf.txt", header=TRUE)[, 1])
# approximate cross-sectional age distribution for sub-Saharan Africa by using death rate of 1/21 years
ct <- sapply(1:length(ct), function(i) ct[i]*exp(-i/(21.0*365.0)))

########################################################################################
########################################################################################
# miscellaneous combinations
n1 <- 2

parms <- default_parameters()
parms$pev_time <- (0.5-6/52)*365
parms_time0 <- list(curve=seasonal_curve(parms, N0)$curve)
parms_time0$M0 <- find_M(parms, parms_time0, NULL)
R0 <-  extrapolate(matrix_R0, n1=n1, n2=2*n1, p=parms, pt0=parms_time0, ct=ct)

########################################################################################
parms_time1 <- mosq_parms_time(parms, N0)
parms_time1$M <- parms_time0$M0

parms$cov_mda <- 0.8
parms$mda_time <- 3/12*365
RM1 <- extrapolate(matrix_RM, n1=n1, n2=2*n1, p=parms, pt0=parms_time0, ct=ct)
parms$mda_time <- 6/12*365
RM2 <- extrapolate(matrix_RM, n1=n1, n2=2*n1, p=parms, pt0=parms_time0, ct=ct)
parms$cov_mda <- 0.0

parms$cov_pev <- 0.8
parms$epev <- 0.5
parms$ny <- 3
parms$dpev <- 3*365
RVM3 <- extrapolate(matrix_RC, n1=n1, n2=2*n1, p=parms, pt0=parms_time0, pt1=parms_time1, ct=ct)
parms$ny <- 1
parms$dpev <- 1*365
RVM1 <- extrapolate(matrix_RC, n1=n1, n2=2*n1, p=parms, pt0=parms_time0, pt1=parms_time1, ct=ct)

parms$cov_pev <- 0.9
parms$epev <- 0.9
parms$ny <- 3
parms$dpev <- 3*365
RVH3 <- extrapolate(matrix_RC, n1=n1, n2=2*n1, p=parms, pt0=parms_time0, pt1=parms_time1, ct=ct)
parms$ny <- 1
parms$dpev <- 1*365
RVH1 <- extrapolate(matrix_RC, n1=n1, n2=2*n1, p=parms, pt0=parms_time0, pt1=parms_time1, ct=ct)
parms$cov_pev <- 0.0

########################################################################################

E_row <- function(R0, R1, R2, RC){
	return(c(R0/R1, R0/R2, R0/R1*R0/R2, R0/RC, (R0/RC)/(R0/R1*R0/R2)))
}

########################################################################################
# With ITNs of moderate efficacy
parms$cov[1] <- 0.2
parms$cov[2] <- 0.8
parms$itn_repel <- 0.438
parms$itn_kill <- 0.254

parms_time1 <- mosq_parms_time(parms, N0)
parms_time1$M <- find_M(parms, parms_time0, parms_time1)

R1 <- extrapolate(matrix_RC, n1=n1, n2=2*n1, p=parms, pt0=parms_time0, pt1=parms_time1, ct=ct)

parms$cov_mda <- 0.8
parms$mda_time <- 3/12*365
R2 <- RM1
RC <- extrapolate(matrix_RC, n1=n1, n2=2*n1, p=parms, pt0=parms_time0, pt1=parms_time1, ct=ct)
parms$cov_mda <- 0.0

E <- matrix(E_row(R0, R1, R2, RC), nrow=1)

parms$cov_mda <- 0.8
parms$mda_time <- 6/12*365
R2 <- RM2
RC <- extrapolate(matrix_RC, n1=n1, n2=2*n1, p=parms, pt0=parms_time0, pt1=parms_time1, ct=ct)
parms$cov_mda <- 0.0

E <- rbind(E, E_row(R0, R1, R2, RC))

parms$cov_pev <- 0.8
parms$epev <- 0.5
parms$ny <- 3
parms$dpev <- 3*365
R2 <- RVM3
RC <- extrapolate(matrix_RC, n1=n1, n2=2*n1, p=parms, pt0=parms_time0, pt1=parms_time1, ct=ct)

E <- rbind(E, E_row(R0, R1, R2, RC))

parms$ny <- 1
parms$dpev <- 1*365
R2 <- RVM1
RC <- extrapolate(matrix_RC, n1=n1, n2=2*n1, p=parms, pt0=parms_time0, pt1=parms_time1, ct=ct)

E <- rbind(E, E_row(R0, R1, R2, RC))

parms$cov_pev <- 0.9
parms$epev <- 0.9
parms$ny <- 3
parms$dpev <- 3*365
R2 <- RVH3
RC <- extrapolate(matrix_RC, n1=n1, n2=2*n1, p=parms, pt0=parms_time0, pt1=parms_time1, ct=ct)

E <- rbind(E, E_row(R0, R1, R2, RC))

parms$ny <- 1
parms$dpev <- 1*365
R2 <- RVH1
RC <- extrapolate(matrix_RC, n1=n1, n2=2*n1, p=parms, pt0=parms_time0, pt1=parms_time1, ct=ct)
parms$cov_pev <- 0.0

E <- rbind(E, E_row(R0, R1, R2, RC))

########################################################################################
# With ITNs of high efficacy
parms$cov[1] <- 0.2
parms$cov[2] <- 0.8
parms$itn_repel <- 0.56
parms$itn_kill <- 0.41

parms_time1 <- mosq_parms_time(parms, N0)
parms_time1$M <- find_M(parms, parms_time0, parms_time1)

R1 <- extrapolate(matrix_RC, n1=n1, n2=2*n1, p=parms, pt0=parms_time0, pt1=parms_time1, ct=ct)
parms$cov_mda <- 0.8
parms$mda_time <- 3/12*365
R2 <- RM1
RC <- extrapolate(matrix_RC, n1=n1, n2=2*n1, p=parms, pt0=parms_time0, pt1=parms_time1, ct=ct)

E <- rbind(E, E_row(R0, R1, R2, RC))

parms$cov_mda <- 0.8
parms$mda_time <- 6/12*365
R2 <- RM2
RC <- extrapolate(matrix_RC, n1=n1, n2=2*n1, p=parms, pt0=parms_time0, pt1=parms_time1, ct=ct)
parms$cov_mda <- 0.0

E <- rbind(E, E_row(R0, R1, R2, RC))

parms$cov_pev <- 0.8
parms$epev <- 0.5
parms$ny <- 3
parms$dpev <- 3*365
R2 <- RVM3
RC <- extrapolate(matrix_RC, n1=n1, n2=2*n1, p=parms, pt0=parms_time0, pt1=parms_time1, ct=ct)

E <- rbind(E, E_row(R0, R1, R2, RC))

parms$ny <- 1
parms$dpev <- 1*365
R2 <- RVM1
RC <- extrapolate(matrix_RC, n1=n1, n2=2*n1, p=parms, pt0=parms_time0, pt1=parms_time1, ct=ct)

E <- rbind(E, E_row(R0, R1, R2, RC))

parms$cov_pev <- 0.9
parms$epev <- 0.9
parms$ny <- 3
parms$dpev <- 3*365
R2 <- RVH3
RC <- extrapolate(matrix_RC, n1=n1, n2=2*n1, p=parms, pt0=parms_time0, pt1=parms_time1, ct=ct)

E <- rbind(E, E_row(R0, R1, R2, RC))

parms$ny <- 1
parms$dpev <- 1*365
R2 <- RVH1
RC <- extrapolate(matrix_RC, n1=n1, n2=2*n1, p=parms, pt0=parms_time0, pt1=parms_time1, ct=ct)
parms$cov_pev <- 0.0

E <- rbind(E, E_row(R0, R1, R2, RC))

########################################################################################
# No ITNs
parms$cov <- c(1, 0, 0, 0)
parms_time1 <- mosq_parms_time(parms, N0)
parms_time1$M <- parms_time0$M0

parms$cov_mda <- 0.8
parms$mda_time <- 3/12*365

parms$cov_pev <- 0.8
parms$epev <- 0.5
parms$ny <- 3
parms$dpev <- 3*365

R1 <- RM1
R2 <- RVM3
RC <- extrapolate(matrix_RC, n1=n1, n2=2*n1, p=parms, pt0=parms_time0, pt1=parms_time1, ct=ct)

E <- rbind(E, E_row(R0, R1, R2, RC))

parms$ny <- 1
parms$dpev <- 1*365

R1 <- RM1
R2 <- RVM1
RC <- extrapolate(matrix_RC, n1=n1, n2=2*n1, p=parms, pt0=parms_time0, pt1=parms_time1, ct=ct)

E <- rbind(E, E_row(R0, R1, R2, RC))

parms$cov_pev <- 0.9
parms$epev <- 0.9
parms$ny <- 3
parms$dpev <- 3*365

R1 <- RM1
R2 <- RVH3
RC <- extrapolate(matrix_RC, n1=n1, n2=2*n1, p=parms, pt0=parms_time0, pt1=parms_time1, ct=ct)

E <- rbind(E, E_row(R0, R1, R2, RC))

parms$ny <- 1
parms$dpev <- 1*365

R1 <- RM1
R2 <- RVH1
RC <- extrapolate(matrix_RC, n1=n1, n2=2*n1, p=parms, pt0=parms_time0, pt1=parms_time1, ct=ct)

E <- rbind(E, E_row(R0, R1, R2, RC))

parms$cov_mda <- 0.0
parms$cov_pev <- 0.0

########################################################################################

# effect size of intervention 1, of intervention 2, product of separate effects, 
# combined effect size, and ratio of combined effect size to product
E

########################################################################################
########################################################################################
# seasonal and non-seasonal ITN effect size
n1 <- 2

parms <- default_parameters()

d <- c(0, 2, 3, 4, 6)

parms$cov[1] <- 0.2
parms$cov[2] <- 0.8
parms$itn_repel <- 0.438
parms$itn_kill <- 0.254

for(i in 1:5){
	parms$d <- ifelse(d[i]==0, 6*365/12, d[i]*365/12)
	parms$c <- ifelse(d[i]==0, 1, 0.05)
	
	parms_time0 <- list(curve=seasonal_curve(parms, N0)$curve)
	parms_time0$M0 <- find_M(parms, parms_time0, NULL)
	R0 <-  extrapolate(matrix_R0, n1=n1, n2=2*n1, p=parms, pt0=parms_time0, ct=ct)
	
	parms_time1 <- mosq_parms_time(parms, N0)
	parms_time1$M <- find_M(parms, parms_time0, parms_time1)
	
	RC <- extrapolate(matrix_RC, n1=n1, n2=2*n1, p=parms, pt0=parms_time0, pt1=parms_time1, ct=ct)
	write(R0/RC, "")
}

########################################################################################
n1 <- 2

parms <- default_parameters()

d <- c(0, 2, 3, 4, 6)

parms$cov[1] <- 0.2
parms$cov[2] <- 0.8
parms$itn_repel <- 0.56
parms$itn_kill <- 0.41

for(i in 1:5){
	parms$d <- ifelse(d[i]==0, 6*365/12, d[i]*365/12)
	parms$c <- ifelse(d[i]==0, 1, 0.05)
	
	parms_time0 <- list(curve=seasonal_curve(parms, N0)$curve)
	parms_time0$M0 <- find_M(parms, parms_time0, NULL)
	R0 <-  extrapolate(matrix_R0, n1=n1, n2=2*n1, p=parms, pt0=parms_time0, ct=ct)
	
	parms_time1 <- mosq_parms_time(parms, N0)
	parms_time1$M <- find_M(parms, parms_time0, parms_time1)
	
	RC <- extrapolate(matrix_RC, n1=n1, n2=2*n1, p=parms, pt0=parms_time0, pt1=parms_time1, ct=ct)
	write(R0/RC, "")
}

########################################################################################
########################################################################################
