# Supplementary material for: The Interaction between Seasonality and Pulsed Interventions against Malaria in Their Effects on the Reproduction Number
Source: PLoS Comput Biol. 2015 Jan 15;11(1):e1004057. doi: 10.1371/journal.pcbi.1004057 (PMC4295870; doi:10.1371/journal.pcbi.1004057)
Supplement: S1 Dataset — (ZIP) [file pcbi.1004057.s001.zip › parameters.R]

########################################################################################
########################################################################################

default_parameters <- function(){
	# all time units are in days
	# mosquito parameters in absence of ITNs, IRS
	parms <- list(mu0=0.132, m0=5, f0=0.3333, Q0=0.92, Q_in=0.97, Q_bed=0.89, endophily=0.86, tau1=0.69, tau=10, K0=1)
	# mu0		death rate
	# m0 		mosquito density per person (arbitrary for effect size)
	# f0 		feeding rate
	# Q0 		proportion of bites on humans
	# alpha0	biting rate on humans
	# Q_i		proportion of bites which are indoors, out of all bites on humans
	# Q_bed 	proportion of bites when people are in bed, out of all bites on humans
	# endophily	probability of resting indoors after feeding
	# tau1 		time spent searching for blood meal
	# tau		latent period of mosquito infection
	
	# ITN, IRS effectiveness, intervention coverage and timing relative to start of year
	parms <- append(parms, list(itn_repel=0.56, itn_kill=0.41, irs_repel=0.6, irs_kill=1, irs_half_life=0.5*365, cov=c(1, 0, 0, 0), irs_time=90))
	# itn_repel		probability of being repelled by net (not changing over time here)
	# itn_kill 		probability of being killed by net (not changing over time here)
	# irs_repel		probability of being repelled from newly sprayed house
	# irs_kill 		probability of being killed if rest on newly sprayed wall
	# cov			ITN/IRS coverage: 1 - nothing; 2 - just ITNs; 3 - just IRS; 4 - both
	
	# MDA parameters
	parms <- append(parms, list(dm=30, mda_proph=TRUE, mda_clear=TRUE, cov_mda=0, mda_time=80))
	# dm			mean duration of prophylaxis
	# mda_proph		whether there is any prophylaxis
	# mda_clear		whether existing infections are cleared
	# cov_mda		MDA coverage
	
	# vaccine parameters - PEV for pre-erythrocytic vaccine, TBV for transmission-blocking vaccine
	parms <- append(parms, list(dpev=3*365, epev=0.5, dtbv=3*365, etbv=0.5, ny=3, cov_pev=0, cov_tbv=0, pev_time=0, tbv_time=0))
	# dpev			half-life of vaccine effect
	# epev 			initial efficacy
	# cov_pev		vaccine coverage
	# and same for TBV
	# ny 			number of years between vaccination rounds (assumed to be the same for PEV and TBV)
	
	# human infection
	parms <- append(parms, list(b=0.5, deh=10))
	# b				probability of initial infection (arbitrary for effect size)
	# deh			time from infection to blood stage
	
	# mosquito larval model
	parms <- append(parms, list(larval=TRUE, mue=0.0338, mul=0.0348, de=6.64, dl=3.72, dp=0.643, mup=0.249, gamma=13.25, beta0=21.2, K0=1))
	# larval		whether to use larval model
	
	# seasonal curve of mosquito density or carrying capacity
	parms <- append(parms, list(c=0.05, t0=6*365/12, d=3*365/12, offset=8))
	# c				low season relative to mean
	# t0			time of peak
	# d				width of high season
	# offset 		lag time from peak in carrying capacity to peak in adult mosquito density
	
	return(parms)
}
########################################################################################
########################################################################################
