# Supplementary material for: The Interaction between Seasonality and Pulsed Interventions against Malaria in Their Effects on the Reproduction Number
Source: PLoS Comput Biol. 2015 Jan 15;11(1):e1004057. doi: 10.1371/journal.pcbi.1004057 (PMC4295870; doi:10.1371/journal.pcbi.1004057)
Supplement: S1 Dataset — (ZIP) [file pcbi.1004057.s001.zip › time_varying_R0.R]

########################################################################################
########################################################################################

setwd("U:/malaria/R0/matrix_R0/R code")

library(deSolve)
source("parameters.R")
source("functions.R")
source("matrix_R0_functions.R")

########################################################################################
# calculate time-varying quantinties at intervals of 1/N0 years
# then use these with varying wider intervals when filling in the next generation matrix
N0 <- 12*365 

parms <- default_parameters()

# human infectiousness to mosquitoes as a function of time since infection
# from Johnston et al. (2013) Malaria's Missing Number PLoS Comp Biol
ct <- as.vector(read.table("human_inf.txt", header=T)[, 1])
# approximate cross-sectional age distribution for sub-Saharan Africa by using death rate of 1/21 years
ct <- sapply(1:length(ct), function(i) ct[i]*exp(-i/(21.0*365.0)))

# parms_time0 - time-varying quantities not affected by ITNs or IRS; parms_time1 - time-varying quantities affected by ITNs or IRS
parms_time0 <- list(curve=seasonal_curve(parms, N0)$curve)
parms_time0$M0 <- find_M(parms, parms_time0, NULL)

parms_time1 <- mosq_parms_time(parms, N0)
# M: adult mosquito density over time; M0: adult mosquito density over time with no ITNs or IRS
parms_time1$M <- if(sum(parms$cov[2:4])==0) parms_time0$M0 else find_M(parms, parms_time0, parms_time1)

########################################################################################
########################################################################################
# R0 and seasonality, no interventions
# sinusoidal seasonal profile, with various models for infectious profile

# human infectious profiles 
# exponential infectious period, mean of 70 days
ti <- (1:730)-0.5
c70 <- exp(-ti/70)
# 2 x exponential, 10 day latent period then 60 day infectious period
c60 <- 0.1/(1/60-1/10)*(exp(-ti/10)-exp(-ti/60))

plot(ct[1:200]/sum(ct), type="l", col="purple4")
lines(c60[1:200]/sum(c60), col="red")
lines(c70[1:200]/sum(c70), col="blue")

parms <- default_parameters()
parms$larval <- FALSE  # so that mean mosquito density is kept constant with varying seasonal profile
parms$d <- 0.5*365

nr <- 31
RS <- matrix(nrow=6, ncol=nr)
cx <- vector(length=nr)

for(j in 1:nr){
	cx[j] <- 1E-6 + (1-1E-6)*(j-1)/(nr-1) 
	parms$c <- cx[j]
	parms_time0 <- list(curve=seasonal_curve(parms, N0)$curve)
	parms_time0$M0 <- find_M(parms, parms_time0, NULL)
	
	parms$tau <- 0 # no mosquito latent period
	RS[3, j] <- extrapolate(matrix_R0, n1=1, n2=2, p=parms, pt0=parms_time0, ct=c70)
	parms$tau <- 10 # with mosquito latent period
	RS[4, j] <- extrapolate(matrix_R0, n1=1, n2=2, p=parms, pt0=parms_time0, ct=c70)
	RS[5, j] <- extrapolate(matrix_R0, n1=1, n2=2, p=parms, pt0=parms_time0, ct=c60)
	RS[6, j] <- extrapolate(matrix_R0, n1=1, n2=2, p=parms, pt0=parms_time0, ct=ct)
}
# approximate formula in Bacaer 2007 for model with no latent periods
RS[1,] <- 1-parms$mu0/70/((2*pi/365)^2 + (parms$mu0+1/70)^2)*(1-cx)^2/2

# approximate formula in Bacaer 2007 for model with mosquito latent period
pii <- 2*pi*sqrt(as.complex(-1))/365
z <- exp(pii*parms$tau)*(1+pii/parms$mu0)*(1+pii*70)-1
RS[2,] <- 1-Re(-1/z)*(1-cx)^2/2

rs <- RS/RS[,nr]
rs

# R0 compared to a non-seasonal model
plot(x=cx, y=rs[1,], type="l", col="black", ylim=c(0.8, 1))
lines(x=cx, y=rs[2,], col="black")
lines(x=cx, y=rs[3,], col="orange")
lines(x=cx, y=rs[4,], col="blue")
lines(x=cx, y=rs[5,], col="red")
lines(x=cx, y=rs[6,], col="purple4")

########################################################################################
########################################################################################
# R0 and seasonality, no interventions
# malariatherapy infectious profile and more highly seasonal settings
parms <- default_parameters()
parms$larval <- FALSE  # so that mean mosquito density is kept constant with varying seasonal profile

nr <- 41
cx <- vector(length=nr)
RS <- matrix(nrow=4, ncol=nr)
d <- c(2, 3, 4, 6)		
for(j in 1:nr){
	cx[j] <- 1E-6 + (1-1E-6)*(j-1)/(nr-1) 
	parms$c <- cx[j]
	for(i in 1:4){
		parms$d <- d[i]/12*365
		parms_time0 <- list(curve=seasonal_curve(parms, N0)$curve)
		parms_time0$M0 <- find_M(parms, parms_time0, NULL)
		RS[i, j] <- extrapolate(matrix_R0, n1=1, n2=2, p=parms, pt0=parms_time0, ct=ct)
	}
}

# matrix method with no seasonality gives same R0 as formula
R0 <- parms$b*(parms$f0*parms$Q0)^2*parms$m0/parms$mu0*exp(-parms$mu0*parms$tau)*sum(ct)
RS[,nr] 
R0

rs <- RS/RS[,nr] 

# R0 compared to a non-seasonal model
plot(x=cx, y=rs[1,], type="l", col="blue", ylim=c(0, 1))
lines(x=cx, y=rs[2,], col="darkred")
lines(x=cx, y=rs[3,], col="green")
lines(x=cx, y=rs[4,], col="purple4")

########################################################################################
########################################################################################
# Annual IRS with no seasonality

parms <- default_parameters()
parms$cov[1] <- 0.2
parms$cov[3] <- 0.8
parms$c <- 1
parms$larval <- FALSE
parms_time0 <- list(curve=seasonal_curve(parms, N0)$curve)
parms_time0$M0 <- find_M(parms, parms_time0, NULL)
parms_time1 <- mosq_parms_time(parms, N0)
parms_time1$M <- find_M(parms, parms_time0, parms_time1)

wa <- rep(0, length=N0)
for(h in 1:4){
	wa <- wa + parms$cov[h]*parms_time1$alpham[h,]*parms_time1$alphah[h,]
}
# a time-varying quantity which would be the reproduction number if it was not time-varying
Rt <- parms_time1$M*wa*exp(-parms_time1$mu*parms$tau)/parms_time1$mu*parms$b*sum(ct)

# using mean efficacy
r <- log(2.0)*365/parms$irs_half_life
mean_decay_irs <- 1/r*(1-exp(-r))
mean_decay_irs
mosq_parms1 <- mosq_parms(parms, mean_decay_irs)
wa_mean <- 0
for(h in 1:4){
	wa_mean <- wa_mean + parms$cov[h]*mosq_parms1$alpham[h]*mosq_parms1$alphah[h]
}
R_mean <- (parms$m0*parms$mu0/mosq_parms1$mu)*wa_mean*exp(-mosq_parms1$mu*parms$tau)/mosq_parms1$mu*parms$b*sum(ct)

# actual RC
RC <- extrapolate(matrix_RC, n1=1, n2=2, p=parms, pt0=parms_time0, pt1=parms_time1, ct=ct)

R0 <- parms$b*(parms$f0*parms$Q0)^2*parms$m0/parms$mu0*exp(-parms$mu0*parms$tau)*sum(ct)

# effect sizes
R0/mean(Rt)
R0/R_mean
R0/RC

########################################################################################
# IRS effect size according to time of year
parms <- default_parameters()
parms$cov[1] <- 0.2
parms$cov[3] <- 0.8
parms_time0 <- list(curve=seasonal_curve(parms, N0)$curve)
parms_time0$M0 <- find_M(parms, parms_time0, NULL)
nr <- 73
RC <- vector(length=nr)
for(i in 1:nr){
	parms$irs_time <- (i-0.5)*365/nr
	parms_time1 <- mosq_parms_time(parms, N0)
	parms_time1$M <- find_M(parms, parms_time0, parms_time1)
	RC[i] <- extrapolate(matrix_RC, n1=1, n2=2, p=parms, pt0=parms_time0, pt1=parms_time1, ct=ct)
}
R0 <- extrapolate(matrix_R0, n1=1, n2=2, p=parms, pt0=parms_time0, ct=ct)
E <- R0/RC

plot(E, type="l", col="darkred") 

########################################################################################
# MDA timing and seasonality
parms <- default_parameters()
parms_time0 <- list(curve=seasonal_curve(parms, N0)$curve)
parms_time0$M0 <- find_M(parms, parms_time0, NULL)

parms$cov_mda <- 0.8
nr <- 73
RC <-vector(length=nr)
RC_clear <- vector(length=nr)
RC_proph <- vector(length=nr)

for(i in 1:nr){
	parms$mda_time <- (i-0.5)*365/nr
	RC[i] <- extrapolate(matrix_RM, n1=1, n2=2, p=parms, pt0=parms_time0, ct=ct)
	parms$mda_proph <- FALSE
	RC_clear[i] <- extrapolate(matrix_RM, n1=1, n2=2, p=parms, pt0=parms_time0, ct=ct)
	parms$mda_proph <- TRUE
	parms$mda_clear <- FALSE
	RC_proph[i] <- extrapolate(matrix_RM, n1=1, n2=2, p=parms, pt0=parms_time0, ct=ct)
	parms$mda_clear <- TRUE
}
R0 <- extrapolate(matrix_R0, n1=3, n2=6, p=parms, pt0=parms_time0, ct=ct)
E <- R0/RC # effect size of MDA according to time of year
E_clear <- R0/RC_clear # effect size with just clearance of existing infections
E_proph <- R0/RC_proph # effect size with just prophylaxis

E_prod <- E_clear*E_proph

plot(E, type="l", ylim=c(1, 1.6), col="darkred") 
lines(E_clear, col="orange")
lines(E_proph, col="blue")
lines(E_prod, col="green")

########################################################################################
# IRS and MDA according to timing relative to each other, non-seasonal
parms <- default_parameters()
parms$c <- 1
parms$cov_mda <- 0.8
parms$cov[1] <- 0.2
parms$cov[3] <- 0.8

parms_time0 <- list(curve=seasonal_curve(parms, N0)$curve)
parms_time0$M0 <- find_M(parms, parms_time0, NULL)

parms$irs_time <- 365*0.5
parms_time1 <- mosq_parms_time(parms, N0)
parms_time1$M <- find_M(parms, parms_time0, parms_time1)

nr <- 73
RC <- vector(length=nr)
for(i in 1:nr){
	parms$mda_time <- (i-0.5)*365/nr
	RC[i] <- extrapolate(matrix_RC, n1=1, n2=2, p=parms, pt0=parms_time0, pt1=parms_time1, ct=ct)
}
R0 <- extrapolate(matrix_R0, n1=1, n2=2, p=parms, pt0=parms_time0, ct=ct)
E <- R0/RC

plot(E, type="l", col="blue")

########################################################################################
# vaccines according to timing, seasonal
parms <- default_parameters()

parms_time0 <- list(curve=seasonal_curve(parms, N0)$curve)
parms_time0$M0 <- find_M(parms, parms_time0, NULL)

parms_time1 <- mosq_parms_time(parms, N0)
parms_time1$M <- parms_time0$M0

parms$ny <- 1
parms$epev <- 0.9
parms$dpev <- 1*365
parms$etbv <- 0.9
parms$dtbv <- 1*365

nr <- 73
RPEV <- vector(length=nr)
RTBV <- vector(length=nr)
parms$cov_pev <- 0.9
parms$cov_tbv <- 0.0
for(i in 1:nr){
	parms$pev_time <- (i-0.5)/nr*365
	RPEV[i] <- extrapolate(matrix_RC, n1=1, n2=2, p=parms, pt0=parms_time0, pt1=parms_time1, ct=ct)
}

parms$cov_pev <- 0.0
parms$cov_tbv <- 0.9
for(i in 1:nr){
	parms$tbv_time <- (i-0.5)/nr*365
	RTBV[i] <- extrapolate(matrix_RC, n1=1, n2=2, p=parms, pt0=parms_time0, pt1=parms_time1, ct=ct)
}
R0 <- extrapolate(matrix_R0, n1=1, n2=2, p=parms, pt0=parms_time0, ct=ct)
EPEV <- R0/RPEV
ETBV <- R0/RTBV

plot(EPEV, type="l", col="darkred")
lines(ETBV, col="green")

########################################################################################
########################################################################################
