# Supplementary material for: The Interaction between Seasonality and Pulsed Interventions against Malaria in Their Effects on the Reproduction Number
Source: PLoS Comput Biol. 2015 Jan 15;11(1):e1004057. doi: 10.1371/journal.pcbi.1004057 (PMC4295870; doi:10.1371/journal.pcbi.1004057)
Supplement: S1 Dataset — (ZIP) [file pcbi.1004057.s001.zip › human_inf.txt]

c
0
0
0
0
0
0
0
0
0
0
0
.0005761
.0043668
.0168432
.0448274
.0961732
.1659599
.2468756
.3214836
.3833169
.428095
.4551036
.4873939
.4907741
.4919694
.4831854
.4740184
.4627761
.453371
.4459901
.4414862
.4395172
.4401368
.4420314
.4441228
.4453034
.4445311
.4418972
.4372884
.4306549
.4227498
.4143984
.4064853
.399577
.3934029
.3876468
.3829177
.3784799
.3737093
.3686853
.3632973
.3569858
.3500964
.3425468
.3349
.3267081
.3185733
.3105966
.3031312
.2965765
.2904394
.2846908
.2794322
.2746286
.2698178
.2647196
.2594833
.2535821
.2474969
.2407286
.2335615
.2264479
.2191271
.2117527
.2041473
.1968744
.1901046
.1838734
.178265
.1731163
.168505
.1646049
.1614389
.1588763
.156673
.1548199
.1532091
.1518541
.1506951
.1494686
.1482511
.1473029
.1461839
.1449704
.1437821
.142532
.1414405
.1402242
.1388072
.1373471
.1358603
.1342586
.1325354
.1306827
.1287396
.1267659
.1249597
.123125
.121199
.119249
.1173854
.1152004
.1133557
.1114333
.1095763
.1078302
.1064035
.1049018
.103371
.1020144
.1004118
.0988782
.0972146
.0957187
.0940751
.092561
.090964
.0892133
.0875622
.0858958
.0842489
.0825828
.0807054
.078768
.0769067
.0750193
.0732055
.0714671
.0698797
.0683496
.0669735
.0656031
.06435
.0630721
.0617924
.0605752
.0593644
.058163
.0570946
.0560395
.0550679
.0539333
.0528831
.0519344
.0509814
.0500064
.0491195
.0481943
.0472483
.0463292
.0454202
.0445282
.043651
.0428663
.0420122
.0411365
.0403487
.0394967
.0386406
.037727
.0368247
.0358762
.034952
.0340718
.0331694
.0323714
.0315887
.030794
.0300456
.0293056
.0286332
.0279409
.0273471
.0267433
.0261449
.0255735
.0249666
.0244291
.0239227
.0234945
.0230255
.0225976
.0221915
.0218116
.021448
.0211084
.0207182
.0203337
.0199549
.0196107
.019275
.0189541
.0186987
.0184453
.0181917
.0179424
.0176937
.017438
.017189
.0169121
.0166611
.016451
.0162282
.0160143
.0157917
.0155806
.0153823
.015151
.0148949
.0146543
.0144191
.0141844
.0139938
.0138068
.0136076
.0133965
.013167
.0129541
.012745
.0125222
.0123062
.012099
.0118968
.0117012
.0115011
.0113113
.0111178
.0109436
.0107654
.0105872
.0104091
.0102351
.0100634
.0098919
.009726
.009563
.0094022
.0092588
.0091211
.008978
.0088318
.0086826
.0085428
.0083993
.0082538
.0081057
.0079722
.0078445
.007714
.0075986
.0074704
.0073381
.0072056
.0070687
.0069273
.006795
.0066755
.0065531
.0064344
.0063243
.0062158
.0061043
.0060028
.0059094
.0058203
.0057297
.0056369
.0055549
.0054619
.0053681
.0052866
.0052052
.0051172
.0050399
.004969
.0048984
.0048211
.0047459
.0046727
.0046032
.0045328
.0044639
.0043853
.0043162
.0042462
.0041785
.0041081
.0040407
.0039681
.0038972
.0038382
.0037746
.0037079
.0036487
.0036001
.003553
.0035017
.0034535
.0034067
.0033632
.0033155
.0032627
.0032072
.0031488
.0030956
.0030448
.0029951
.0029416
.002892
.002847
.0028003
.0027575
.0027154
.0026756
.002637
.0026062
.0025795
.002549
.0025227
.0024977
.0024751
.0024459
.0024153
.0023784
.0023497
.0023128
.0022726
.0022331
.00219
.0021496
.0021039
.0020647
.0020212
.0019794
.0019439
.0019105
.0018732
.0018421
.0018149
.0017895
.001763
.0017332
.0017031
.0016787
.0016472
.0016259
.0016026
.0015794
.001563
.0015447
.0015327
.0015222
.0015018
.0014836
.0014677
.0014495
.0014394
.0014253
.0014153
.0014041
.0013899
.0013757
.0013613
.0013501
.0013392
.0013304
.0013187
.0013069
.0012954
.0012847
.0012717
.0012659
.001259
.001247
.0012379
.0012304
.001221
.0012147
.0012035
.0012
.001191
.0011801
.0011705
.0011608
.001152
.0011448
.0011363
.0011286
.0011212
.0011118
.0011072
.0011009
.0010937
.001085
.0010801
.0010711
.0010628
.0010523
.001048
.0010424
.0010342
.0010246
.0010173
.0010141
.0010107
.0010056
.001
.0009933
.0009808
.0009751
.0009679
.0009591
.0009509
.0009428
.0009348
.0009242
.000913
.0009065
.0008939
.0008866
.0008807
.0008726
.0008678
.0008617
.0008573
.0008473
.0008368
.0008289
.0008197
.0008068
.0007961
.0007851
.0007712
.0007583
.0007467
.0007355
.0007232
.0007098
.0006951
.0006839
.0006729
.0006639
.0006505
.0006371
.000625
.0006143
.0006037
.0005933
.0005817
.0005716
.0005653
.0005558
.0005486
.0005388
.0005305
.0005226
.0005134
.0005049
.0004974
.0004909
.0004856
.0004759
.0004666
.0004577
.0004519
.0004423
.0004336
.0004255
.0004184
.0004095
.0004035
.0003978
.0003898
.0003827
.0003734
.0003659
.0003593
.0003543
.0003476
.0003406
.0003352
.000329
.0003252
.0003199
.0003154
.0003105
.0003062
.0003022
.0002995
.0002935
.0002882
.0002827
.000277
.0002692
.0002616
.0002555
.0002505
.0002456
.0002394
.0002342
.0002298
.0002248
.0002182
.0002122
.0002051
.0001973
.0001926
.0001892
.0001848
.0001808
.0001763
.000173
.0001675
.0001619
.0001591
.0001541
.0001503
.0001489
.0001461
.0001441
.0001395
.0001379
.0001354
.0001343
.000132
.0001287
.0001281
.0001259
.000125
.0001227
.0001187
.0001169
.0001114
.0001091
.000107
.0001049
.0001028
.0001006
.0000969
.0000939
.0000909
.0000885
.0000855
.0000829
.000079
.0000772
.0000747
.0000735
.0000705
.0000685
.0000672
.0000655
.0000635
.0000622
.0000596
.0000586
.0000571
.0000555
.000055
.000053
.0000518
.0000506
.0000494
.0000479
.0000468
.0000461
.000045
.0000441
.000043
.0000427
.000042
.0000417
.000041
.0000406
.0000405
.00004
.0000387
.0000382
.0000372
.0000361
.0000359
.0000367
.0000354
.0000345
.0000336
.000033
.0000325
.0000319
.0000313
.0000303
.0000297
.0000287
.0000278
.0000273
.0000272
.0000267
.0000263
.0000258
.0000254
.000025
.0000242
.0000239
.0000233
.0000226
.0000224
.0000218
.0000219
.0000217
.000021
.0000208
.000021
.0000204
.0000198
.0000193
.0000191
.0000193
.0000184
.0000183
.0000182
.0000185
.0000181
.0000176
.0000176
.0000177
.000018
.0000181
.0000178
.0000179
.000018
.0000177
.0000174
.0000175
.0000176
.0000173
.0000173
.0000173
.0000169
.0000168
.0000172
.0000171
.0000169
.0000167
.0000161
.0000158
.0000155
.0000145
.0000139
.0000137
.0000134
.0000126
.0000126
.0000125
.000012
.0000115
.000011
.0000109
.0000107
.0000105
.0000103
.00001
8.99e-06
8.73e-06
8.46e-06
8.17e-06
7.85e-06
7.53e-06
7.19e-06
6.84e-06
6.49e-06
6.13e-06
5.78e-06
5.03e-06
4.71e-06
4.42e-06
3.80e-06
3.57e-06
3.36e-06
3.17e-06
2.63e-06
2.56e-06
2.16e-06
2.12e-06
2.08e-06
2.05e-06
2.02e-06
1.99e-06
1.62e-06
1.61e-06
1.60e-06
1.59e-06
1.58e-06
1.57e-06
1.56e-06
1.55e-06
1.54e-06
1.53e-06
1.52e-06
1.50e-06
1.49e-06
1.48e-06
1.46e-06
1.45e-06
1.43e-06
1.42e-06
1.40e-06
1.38e-06
1.02e-06
1.36e-06
1.36e-06
1.37e-06
1.37e-06
1.37e-06
1.38e-06
1.38e-06
1.38e-06
1.38e-06
1.37e-06
1.37e-06
1.37e-06
1.36e-06
