# Supplementary material for: The Interaction between Seasonality and Pulsed Interventions against Malaria in Their Effects on the Reproduction Number
Source: PLoS Comput Biol. 2015 Jan 15;11(1):e1004057. doi: 10.1371/journal.pcbi.1004057 (PMC4295870; doi:10.1371/journal.pcbi.1004057)
Supplement: S1 Dataset — (ZIP) [file pcbi.1004057.s001.zip › notes.txt]

Supplementary material to the following paper:
The Interaction Between Seasonality and Pulsed Interventions Against Malaria in Their Effects on the Reproduction Number
PLOS Computational Biology
Jamie T Griffin

The following files are included in this Supplementary Information, five files of R code and one text file with input data:

time_varying_R0.R
File with examples of reproduction number and effect size calculations.

misc_combinations.R
Effect size of combinations of ITNs, MDA and vaccine.
Plus ITNs in a seasonal or non-seasonal setting.

matrix_R0_functions.R
Functions to calculate reproduction number using next generation matrix method, discretising the year to fill in the matrices.

functions.R       
Other sub-routines.
The package deSolve needs to be installed to run one of these.

parameters.R     
Default parameter values.

human_inf.txt
Human infectiousness to mosquitoes for 730 days after infection based on Johnston et al. (2013) Malaria's Missing Number PLoS Comp Biol.
